# Supplementary material for: New Method for Optimization of Polymer Powder Plasma Treatment for Composite Materials
Source: Polymers (Basel). 2021 Mar 22;13(6):965. doi: 10.3390/polym13060965 (PMC8004110; doi:10.3390/polym13060965)
Supplement: Supplementary file 1 [file polymers-13-00965-s001.zip]

Archive with 4 entries (4 files):
- DP-001_Tube.pdf
- DP-002_Stand.pdf
- DP-003_Centering_rod.pdf
- DP-004_Centering_lid.pdf
